# Supplementary material for: Modulation of the MOP Receptor (μ Opioid Receptor) by Imidazo[1,2-a]imidazole-5,6-Diones: In Search of the Elucidation of the Mechanism of Action
Source: Molecules. 2022 May 4;27(9):2930. doi: 10.3390/molecules27092930 (PMC9100072; doi:10.3390/molecules27092930)
Supplement: Supplementary file 1 [file molecules-27-02930-s001.zip]

Archive with 1 entries (1 files):
- molecules-1645771-supplementary.pdf
